# Supplementary material for: Anoctamin-5 deficiency enhances ATG9A-dependent autophagy, inducing osteogenesis and gnathodiaphyseal dysplasia–like bone formation
Source: JCI Insight. 2025 Mar 11;10(8):e189817. doi: 10.1172/jci.insight.189817 (PMC12016930; doi:10.1172/jci.insight.189817)
Supplement: Supporting data values [file jciinsight-10-189817-s160.xlsx]

## Sheet: Fig.1E
	Autophagosome	Ano5+/+	1	0	0	0	0	0	0	1	0	1	1	0	1	3	0	2	3	0	0	3	0	1	2	1	1	0	1
		Ano5-/-	0	3	2	2	0	0	1	0	0	1	2	1	2	1	0	0	2	0	1	0	1	0	1	3	0	2	0
	Autolysosome	Ano5+/+	1	1	0	0	0	0	0	1	0	0	0	0	1	1	0	1	2		5	3	0	3	2	2	1	0	0
		Ano5-/-	0	2	1	2	1	5	2	10	0	10	4	1	4	4	6	2	7	0	2	2	1	1	4	1	1	3	0

## Sheet: Fig.1G
	Autophagosome	Ano5+/+	22	48	33	5	10	15	18	25	19	16	31
		Ano5-/-	29	15	19	20	25	18	24	18	18	22	11
	Autolysosome	Ano5+/+	36	32	20	39	39	48	34	41	47	25	41
		Ano5-/-	91	59	47	89	85	73	78	76	89	82	75

## Sheet: Fig.1I
	Autophagosome	Ano5+/+	16	16	17	22	13	15	24	8	12	15	13
		Ano5-/-	39	51	18	24	33	25	20	36	45	33	20
	Autolysosome	Ano5+/+	138	171	94	214	148	113	206	121	125	187	134
		Ano5-/-	322	273	393	221	351	286	229	331	360	288	329

## Sheet: Fig.2B
	Culture time(day)		0			7			14
	Ocn	Ano5+/+	1.01	1.03	0.96	3.16	3.21	3.32	3.85	3.88	3.65
		Ano5-/-	3.9	3.09	2.33	33.21	33.56	33.91	58.33	58.8	59.66
		Ano5-/-+3MA	1.25	1.26	1.26	5.73	5.97	5.9	7.06	8.18	8.46
	Col1a1	Ano5+/+	1.16	1.05	0.83	1.48	1.65	1.67	2.16	2.09	1.85
		Ano5-/-	2.07	1.68	1.63	2.34	2.44	2.56	4.58	4.32	4.42
		Ano5-/-+3MA	1.04	1.11	0.75	1.57	1.48	1.36	2.6	2.86	2.66

## Sheet: Fig.2D
	ALP activity (King Unit)	Ano5+/+	5.40541	6.05298	4.04896
		Ano5-/-	23.8824	25.5902	17.5866
		Ano5-/-+3MA	13.8332	9.81122	11.8306

## Sheet: Fig.2F
	ALP activity (King Unit)	Ano5+/+	4.84573	5.33956	4.46758
		Ano5-/-	17.129	15.6903	18.8924
		Ano5-/-+CQ	7.27675	11.3407	9.45256

## Sheet: Fig.2G
	Culture time(day)		0			14			21
	Ocn	Ano5+/+	0.87	1.01	1.14	1.77	1.82	1.69	3.44	3.42	3.38
		Ano5-/-	1.59	1.56	1.65	8.19	8.39	8.81	17.17	16.51	16.2
		Ano5-/-+CQ	1.56	1.54	1.65	1.75	1.64	1.46	7.2	7.06	6.9

## Sheet: Fig.2H
	Culture time(day)		0			14			21
	Col1a1	Ano5+/+	0.92	0.97	1.11	1.26	1.42	1.33	2.31	2.57	2.34
		Ano5-/-	1.55	1.48	1.53	2.71	2.77	2.9	5.58	5.41	5.23
		Ano5-/-+CQ	1.57	1.47	1.55	1.97	1.96	1.85	2.57	2.5	2.36

## Sheet: Fig.3A
	Culture time(day)		0			7			14			21
	Atg3	Ano5+/+	1.00088	0.998778	1.00035	1.54033	1.5559	1.48512	1.55321	1.54697	1.54081	2.18153	2.28115	1.97914
		Ano5-/-	0.92983	1.03563	1.01538	1.59529	1.6024	1.63028	1.67552	1.7317	1.47835	2.51484	2.26998	2.10141
	Atg4b	Ano5+/+	1.0381	1.05461	0.913422	1.24835	1.31832	1.34706	1.15907	1.08715	1.16099	1.61507	1.70197	1.51819
		Ano5-/-	0.83911	0.908717	0.917078	1.5869	1.57279	1.60607	1.49436	1.50694	1.23135	2.217	2.10126	1.96116
	Atg5	Ano5+/+	0.956064	0.970311	1.07796	1.40755	1.35176	1.28584	0.980164	0.974069	1.03504	1.57272	1.61858	1.61762
		Ano5-/-	0.999405	1.02826	1.04898	1.42437	1.39501	1.37475	1.28511	1.21846	1.17785	1.90022	1.86301	1.9013
	Becn1	Ano5+/+	1.00391	0.952941	1.0453	1.46623	1.28706	1.34338	1.25358	1.26314	1.33189	1.489	1.47426	1.37403
		Ano5-/-	0.947571	0.945267	0.894276	1.54815	1.55005	1.40881	1.64667	1.63196	1.73109	2.32547	2.35423	2.46338
	Atg7	Ano5+/+	1.01706	0.960783	1.02336	2.5458	2.38078	2.47757	2.20141	2.15352	2.18621	2.55809	2.62499	2.26242
		Ano5-/-	1.03406	1.05543	1.07984	2.52387	2.50888	2.46541	2.8783	2.8767	3.05289	2.88797	2.95639	3.09971
	Atg9a	Ano5+/+	1.01	1.01	0.99	2.17	2.02	2.18	1.88	1.87	1.68	3.66	3.76	3.53
		Ano5-/-	1.1	1.13	1.15	2.64	2.59	2.67	2.84	2.93	2.72	6.39	7.02	7.19

## Sheet: Fig.3E
	ATG9A Fluorescence	Ano5+/+	0.969626	1.02128	1.05735	1.05878	1.09792	0.795039
		Ano5-/-	1.23885	1.2214	1.03194	1.23265	1.17921	1.16742

[truncated: 33 more sheets: Fig.4B, Fig.4C, Fig.4D, Fig.5D, Fig.5F, Fig.6B, Fig.6D, Fig.6E, Fig.7C, Fig.8B, Fig.8C, Fig.8E, Fig.8F, Fig.9B, Fig.9E, Fig.9F, Fig.9G, Fig.9H, Fig.9I, Fig.9J …]
